# Supplementary material for: SARS-CoV-2 nonstructural protein 1 suppresses host transcription by reducing RNA polymerase II levels
Source: iScience. 2025 Nov 26;28(12):114233. doi: 10.1016/j.isci.2025.114233 (PMC12741407; doi:10.1016/j.isci.2025.114233)
Supplement: Table S1. Primers design for RT-qPCR, related to Figure 2 [file mmc4.xlsx]

## Sheet: Sheet1
Table S1. Primers design for RT-qPCR.
	Forward	Reverse
APOBEC3D	ACGTCAGTCGAATCACAGGCAG	CAAACCAGGTGATCTGGAAGCG
EPHA4	ACCAAGCAGTGCGAGAGTTTGC	CTCTCTTGCCAGGCACTTTGAG
OTUD1	CAGTTGGCTCAGTAACGGACAC	GATTTGGCAAGTTCTTCGTCGCG
FRMD4A	TGAGAACCGCATCAAGTCTGGG	ATTGTGCTGGTAACCTGAGAGTC
IER5L	AGAACGGCTACTTGCACCAGGA	GCCAGGGTAATACTTGCGCTTG
ZNF74	CGGTGAGTTTCAAGGATGTGGC	CACATCTGGCTTGTGCAGTGGA
MXRA8	TAACTTGGCGGAGTTCGCTGTG	CTAGGTCGATGTACTTGGCAGG
SETD9	GCACTGAACCTAAGCCACAACC	AGAATAGAGCCTGGAAAACTTTCAG
CASTOR2	CATCAGAGTTCACCATCCTGCG	CTGGTGACACAGAACCTGTTGC
ZNF451	CTCTCTGTGCAAAGATGTTCCCT	CAGCTACAGGTCCAGCATTTCG
KMT5B	TGTCTAATGACCATCAGCAGAATC	TTGGCGGACATTCCAGAGGATG
SBNO2	GAGAACGATGGGCACCTCAACT	TGTCCCGCTTTCTCTTGGTGGA
DMTF1	CGCTTGGAAGATAATACAGCCATC	CTGAGTCAACGGTAGCAGGAGA
DDX42	GGAGGGTCATAATCTTGGGCTG	TGAAGGAATGTCCAGACCACGG
HMGXB3	GTGAGGACTTGTGGTCTGAAGC	CCTGAGAAGTCCTGTTGGATGG
