# Supplementary material for: SARS-CoV-2 nonstructural protein 1 suppresses host transcription by reducing RNA polymerase II levels
Source: iScience. 2025 Nov 26;28(12):114233. doi: 10.1016/j.isci.2025.114233 (PMC12741407; doi:10.1016/j.isci.2025.114233)
Supplement: Table S2. Enriched GO biological process terms of DEGs detected by the level of total RNA, related to Figure 3 [file mmc5.xlsx]

## Sheet: DownDEG.Level2
Table. S2 Enriched GO biological process terms of DEGs detected by the level of total RNA.
ID	Description	GeneRatio	BgRatio	pvalue	p.adjust	qvalue	geneID	Count
GO:0016049	cell growth	287/8854	495/18614	1.6009e-06	2.09841e-05	1.54712e-05	ABL1/ADAM10/ADAM15/ADAM17/ADIPOR1/ADNP/ADNP2/AGTR1/AKAP6/AKT1/ALCAM/ANAPC2/APOE/APP/ARHGAP4/ARIH2/ATAD3A/AURKA/BAP1/BARHL2/BCAR1/BCL2/BIN3/BMPR2/BRAT1/BRCA1/BTG1/C8orf44-SGK3/C9orf72/CACNG7/CAMK2D/CCAR2/CCDC85B/CCN3/CDC42/CDC73/CDK11B/CDK5/CDKL3/CDKL5/CDKN1A/CDKN2A/CDKN2AIP/CDKN2C/CDKN2D/CGRRF1/CHPT1/CIB1/CLSTN1/CPNE1/CRABP2/CRKL/CRLF3/CSNK2A1/CTDP1/CTNNB1/CTTN/CXCL16/CYBA/CYFIP1/CYFIP2/DAB2/DCBL…	287
GO:0032259	methylation	237/8854	365/18614	1.15583e-11	4.1642e-10	3.07019e-10	ALKBH8/ANTKMT/ARID4A/ARID4B/ARMT1/ASH2L/ASMTL/ATF7IP/ATPSCKMT/ATRX/BCOR/BEND3/BMI1/BRCA1/BTG1/BUD23/CAMKMT/CARM1/CARNMT1/CBLL1/CHTOP/CLNS1A/CMTR1/COMT/COMTD1/COPRS/COQ3/COQ5/CTCF/CTNNB1/CTR9/CXXC1/CYP1A1/DALRD3/DIMT1/DMAP1/DNMT1/DOT1L/DPH5/DPY30/EEF1AKMT1/EEF1AKMT4/EEF1AKMT4-ECE2/EEF2KMT/EHMT1/EHMT2/EMG1/ETF1/ETFBKMT/EZH2/FAM86B1/FAM98A/FAM98B/FBL/FBLL1/FDXACB1/FTSJ1/FTSJ3/GAMT/GATAD2A/GSPT1/GTPB…	237
GO:0019058	viral life cycle	203/8854	320/18614	6.14869e-09	1.38647e-07	1.02222e-07	ADAR/AGTR1/ANPEP/APOBEC3C/APOE/ARL8B/ATG16L1/ATG16L2/ATG5/AXL/BANF1/BCL2/BSG/CAV1/CAV2/CCL5/CCNK/CD46/CD55/CD74/CD81/CDK1/CHMP1A/CHMP1B/CHMP2A/CHMP2B/CHMP3/CHMP4A/CHMP4B/CHMP4C/CHMP5/CHMP6/CHMP7/CIITA/CLDN1/CNOT7/CTBP1/CTBP2/CTSB/CTSL/CXADR/DAG1/DDB1/DDX3X/DDX56/DDX6/DEK/DPP4/DYNLT1/EEF1A1/EFNB2/EFNB3/EGFR/EIF2AK2/EPS15/F11R/FMR1/FURIN/GAS6/GRK2/GSN/HACD3/HMGA2/HMGB1/HSP90AB1/HSPA1A/HSPA1B/HSPA8/…	203
GO:0044403	biological process involved in symbiotic interaction	186/8854	313/18614	1.44023e-05	0.000153015	0.000112816	AGTR1/ALYREF/ANPEP/APOE/APOL1/ARL8B/AXL/BCL2L1/BECN1/BSG/CARD9/CAV1/CAV2/CBL/CCL5/CCNK/CD46/CD55/CD74/CD81/CDC42/CDK1/CDK9/CFL1/CHD1/CHMP1A/CHMP1B/CHMP2A/CHMP2B/CHMP3/CHMP4A/CHMP4B/CHMP4C/CHMP5/CHMP6/CHMP7/CIITA/CLDN1/CTDP1/CTSB/CTSL/CXADR/DAG1/DDB1/DDX39B/DDX56/DPP4/DYNLT1/EEA1/EEF1A1/EFNB2/EFNB3/EGFR/EPS15/EXOC2/EXOC7/F11R/F2RL1/FASN/FMR1/FN1/FUCA2/FURIN/GAPDH/GAS6/GRK2/GSN/HDAC1/HMGA2/HMGB1/HS…	186
GO:0051321	meiotic cell cycle	179/8854	284/18614	9.32434e-08	1.68912e-06	1.24536e-06	ACTR2/ACTR3/ANAPC1/ANAPC10/ANAPC11/ANAPC13/ANAPC15/ANAPC16/ANAPC2/ANAPC4/ANAPC5/ANKRD31/ASPM/ATRX/AURKA/BAG6/BRCA2/BRIP1/BUB1/BUB1B/BUB3/C11orf80/C14orf39/C9orf78/CALR/CCNA1/CCNB1IP1/CCNB2/CCNB3/CCNE1/CCNE2/CDC16/CDC20/CDC23/CDC25A/CDC25B/CDC25C/CDC26/CDK2/CENPC/CENPS/CENPX/CKS2/CNTD1/DMC1/EDNRA/EHMT2/EME1/ERCC4/ESPL1/EXO1/FAM9C/FANCA/FANCD2/FANCM/FBXO43/FBXO5/FIGNL1/FOXJ2/FOXJ3/FZR1/GOLGA2/GPR3/…	179
GO:0006457	protein folding	172/8854	220/18614	7.63537e-21	1.08652e-18	8.01073e-19	AHSA1/AIP/ALG12/ANP32E/APLF/ARL2/ATF6/B2M/BAG1/BAG2/BAG3/BAG4/BAG5/CALR/CANX/CCDC47/CCT2/CCT3/CCT4/CCT5/CCT6A/CCT7/CCT8/CD74/CDC37/CDC37L1/CHCHD4/CHORDC1/CLGN/CLPX/CLU/CSNK2A1/CWC27/DFFA/DNAJA1/DNAJA2/DNAJA3/DNAJB1/DNAJB11/DNAJB12/DNAJB2/DNAJB4/DNAJB5/DNAJB6/DNAJB7/DNAJC1/DNAJC10/DNAJC18/DNAJC19/DNAJC2/DNAJC21/DNAJC24/DNAJC25/DNAJC3/DNAJC4/DNAJC7/DNLZ/ENTPD5/ERO1A/ERO1B/ERP29/ERP44/FKBP10/FKBP1A/…	172
GO:0070085	glycosylation	166/8854	245/18614	1.08405e-10	3.34501e-09	2.46622e-09	ABCA2/ACER2/ALG1/ALG10/ALG11/ALG12/ALG13/ALG14/ALG2/ALG3/ALG5/ALG6/ALG8/ALG9/ARFGEF1/B3GALT1/B3GALT4/B3GAT2/B3GAT3/B3GLCT/B3GNT2/B3GNT3/B3GNT4/B3GNT5/B3GNT7/B4GALNT1/B4GALT1/B4GALT2/B4GALT3/B4GALT4/B4GALT5/B4GALT6/B4GALT7/B4GAT1/C1GALT1/C1GALT1C1/C1GALT1C1L/CHP1/CLN5/COG1/COG2/COG4/COG5/COG6/COG7/COG8/CRPPA/DAD1/DDOST/DERL3/DHDDS/DOLK/DOLPP1/DPAGT1/DPM1/DPM2/DPM3/DPY19L1/DPY19L3/DPY19L4/EDEM3/ENT…	166
GO:0007163	establishment or maintenance of cell polarity	145/8854	226/18614	3.244e-07	5.19121e-06	3.82739e-06	ABL1/ACTB/ACTR2/ACTR3/AMOT/AMOTL1/ANK1/AQP1/ARF4/ARF6/ARFGEF1/ARHGAP35/ATN1/BCAS3/BRSK2/CAP1/CAP2/CARMIL2/CDC42/CDC42BPB/CDK5RAP2/CENPA/CKAP5/CLASP2/CLIC4/CORO7/CRB2/CRK/CRKL/CTNNA1/CYRIB/CYTH1/CYTH3/DCTN1/DLG3/DOCK2/DOCK7/DYNLT1/ENKD1/FAM89B/FAT1/FBF1/FBXW11/FERMT1/FEZ1/FLOT2/FRMD4A/FSCN1/FSCN3/GBF1/GJA1/GOLPH3/GPSM1/GPSM2/GSK3B/GSN/HSP90AA1/HSP90AB1/IFT20/ILK/ITGB1/JAM3/KANK1/KAT5/KIF20B/KIF2C/…	145
GO:1903046	meiotic cell cycle process	138/8854	215/18614	5.96979e-07	8.69957e-06	6.41404e-06	ACTR2/ACTR3/ANKRD31/ASPM/ATRX/AURKA/BAG6/BRCA2/BRIP1/BUB1/BUB1B/C11orf80/C14orf39/C9orf78/CALR/CCNA1/CCNB1IP1/CCNB2/CCNE1/CCNE2/CDC20/CDC25A/CDC25B/CDC25C/CENPC/CENPS/CENPX/CKS2/CNTD1/DMC1/EDNRA/EHMT2/EME1/ERCC4/ESPL1/FANCA/FANCD2/FANCM/FBXO43/FBXO5/FIGNL1/FOXJ2/FOXJ3/FZR1/GOLGA2/GPR3/GTF2B/HFM1/HORMAD1/HSF2BP/HSPA2/HUS1/INCENP/ING2/KIF18A/KLHDC3/M1AP/MARF1/MASTL/MEI4/MEIOB/MEIOC/MLH1/MND1/MRE11/…	138
GO:0031503	protein-containing complex localization	126/8854	183/18614	4.05671e-09	9.4107e-08	6.93835e-08	ABCE1/ADAM10/AKAP9/AKIRIN2/AP2A1/AP2A2/AP2B1/AP2M1/AP2S1/AP3D1/ARC/ARHGAP44/ARL3/ATAD1/BBS12/BIRC5/C1QL3/CACNG7/CEP112/CEP131/CEP72/CILK1/CLSTN1/CLUAP1/CNIH2/CPLX1/DAG1/DBN1/DYNC2LI1/DYNLL1/DZIP1/EFNB2/EIF6/ERBB2/EXOC3/EZR/FKBP4/FUZ/GPC6/GPHN/GRIPAP1/HIP1/HNRNPU/HPCA/HRAS/IFT122/IFT140/IFT172/IFT20/IFT22/IFT27/IFT43/IFT46/IFT52/IFT57/IFT74/IFT80/IFT81/IFT88/IPO9/ITGB3/KIF17/KIF5B/KIF5C/LCA5/LCA5L…	126
GO:0098727	maintenance of cell number	115/8854	181/18614	1.01684e-05	0.000111308	8.20657e-05	ACTB/ACTL6A/ARID4A/ARID4B/ASPM/BCL7A/BCL7B/BCL7C/BCL9/BMPR1A/BRD9/BRMS1/BRMS1L/CDC73/CDH2/CNOT1/CNOT2/CNOT3/CTNNB1/CTR9/CUL4A/DDX6/DIS3L2/DPF2/EIF4E/ELAVL1/ESRRB/EZH2/FANCC/FANCD2/FUT10/FZD7/GNL3/HDAC1/HDAC2/HESX1/HMGA2/HOOK3/IGF2BP1/ING2/KAT2A/KDM3A/KLF4/LEO1/LIG4/LOXL2/LRP5/LSM1/MCPH1/MED12/MED14/MED15/MED17/MED21/MED27/MED30/MED6/MED7/METTL14/MMP24/MTF2/NKAP/PAF1/PAX8/PCM1/PELO/PHF10/PHF19/POU…	115
GO:0019827	stem cell population maintenance	113/8854	177/18614	8.74468e-06	9.7907e-05	7.21851e-05	ACTB/ACTL6A/ARID4A/ARID4B/ASPM/BCL7A/BCL7B/BCL7C/BCL9/BMPR1A/BRD9/BRMS1/BRMS1L/CDC73/CDH2/CNOT1/CNOT2/CNOT3/CTNNB1/CTR9/CUL4A/DDX6/DIS3L2/DPF2/EIF4E/ELAVL1/ESRRB/FANCC/FANCD2/FUT10/FZD7/GNL3/HDAC1/HDAC2/HESX1/HMGA2/HOOK3/IGF2BP1/ING2/KAT2A/KDM3A/KLF4/LEO1/LIG4/LOXL2/LRP5/LSM1/MCPH1/MED12/MED14/MED15/MED17/MED21/MED27/MED30/MED6/MED7/METTL14/MMP24/MTF2/NKAP/PAF1/PAX8/PCM1/PELO/PHF10/PHF19/POU5F1/P…	113
GO:0002262	myeloid cell homeostasis	101/8854	171/18614	0.00159329	0.00948767	0.0069951	ABCB10/ACIN1/ADAM17/ADAR/ALAS1/ANKRD54/ANXA1/ARID4A/ARNT/ATP5IF1/AXL/B2M/BAK1/BAP1/BAX/BPGM/CASP3/CDK5RAP3/CDK6/CEBPG/DMTN/DNASE2/EPAS1/ERCC2/ETS1/ETV2/FAM210B/FANCC/FECH/FLVCR1/G6PD/GPI/HIF1A/HIPK2/HMGB1/HMGB2/HSCB/HSPA1A/HSPA1B/HSPA9/ID2/ISG15/JAK2/JAM3/KAT7/KITLG/KLF13/L3MBTL3/LIPA/LYAR/MAEA/MAPK14/MED1/MERTK/MFHAS1/MTHFD1/MYB/NCAPG2/NCSTN/PIK3CB/PIK3CD/PKNOX1/PRDX1/PRKDC/PRMT1/PTBP3/PTPN2/RAC…	101
GO:0050792	regulation of viral process	98/8854	165/18614	0.00144457	0.00868225	0.00640127	ADAR/APOBEC3C/ATG12/ATG5/AXL/BANF1/BCL2/CCL5/CD74/CIITA/CNOT7/DDB1/DDX3X/DHX9/DYNLT1/EIF2AK2/FMR1/FURIN/GSN/HACD3/HEXIM1/HMGA2/HMGB1/IFI16/IFIH1/IFIT1/IFIT5/IFITM1/IFITM2/IFITM3/ILF3/INPP5K/ISG15/ISG20/KPNA2/LAMP3/LARP1/LARP7/LGALS1/LY6E/MDFIC/MORC2/MPHOSPH8/MX1/N4BP1/NECTIN2/OAS1/OAS2/OAS3/OASL/P4HB/PDE12/PKN2/PLSCR1/PPARA/PPIA/PPID/PPIE/PPIH/PTX3/RAB7A/RAD23A/RFPL4A/RFPL4AL1/RNASEL/RSF1/SMPD1/S…	98
GO:0019079	viral genome replication	81/8854	129/18614	0.000344416	0.00247895	0.00182769	ADAR/APOBEC3C/ATG16L1/ATG16L2/ATG5/BANF1/BCL2/CCL5/CCNK/CNOT7/CTBP1/CTBP2/DDB1/DDX3X/DDX56/DEK/EEF1A1/EIF2AK2/FMR1/GAS6/GRK2/HACD3/HMGA2/HSPA8/HTATSF1/IFI16/IFI27/IFIH1/IFIT1/IFIT5/IFITM1/IFITM2/IFITM3/ILF3/INPP5K/ISG15/ISG20/LAMTOR5/LARP1/MORC2/MPHOSPH8/MX1/N4BP1/NUCKS1/OAS1/OAS2/OAS3/OASL/PCBP1/PCBP2/PDE12/PIK3C3/PKN2/PLSCR1/PPARA/PPIA/PPIB/PPID/PPIE/PPIH/RAD23A/RNASEL/SMARCB1/SRPK1/SRPK2/STAU1…	81
GO:0019080	viral gene expression	73/8854	100/18614	1.96978e-07	3.31674e-06	2.44538e-06	ATG12/ATG5/CANX/CCL5/CCNT2/CDK9/CHD1/CSDE1/CSNK1A1/CTDP1/DENR/DHX9/EDEM2/EIF2D/EIF3A/EIF3B/EIF3D/EIF3F/EIF3G/EIF3L/FURIN/FUT8/GALNT1/GSK3A/GSK3B/GTF2B/HDAC1/HEXIM1/HMGA2/IFITM3/INPP5K/LARP7/LEF1/MAN1B1/MAN2A1/MDFIC/MGAT1/MGAT2/MGAT4B/MGAT4C/MGAT5/NUCKS1/PARP10/PARP16/PARP9/PCBP2/PRMT1/PSMC3/PTBP1/REST/RRP1B/RSF1/SMARCA4/SMARCB1/SNW1/SPCS1/SPCS3/SSB/ST3GAL3/ST3GAL4/ST6GALNAC3/ST6GALNAC4/TAF11/TARB…	73
GO:0022406	membrane docking	66/8854	90/18614	5.70345e-07	8.35944e-06	6.16327e-06	AHCYL1/ATG14/ATP2A2/BLOC1S6/BVES/CALM1/CAV2/CEP83/CHP1/CLN3/CTBP2/ESYT1/ESYT2/EXOC1/EXOC2/EXOC3/EXOC4/EXOC5/EXOC6/EXOC6B/EXOC7/EZR/GRAMD2A/ICAM1/MSN/NDRG4/PACS2/PEX16/PEX26/PSEN2/RAB12/RAB13/RAB3A/RAB3D/RAB3IP/RAB7A/RAB8A/RAB8B/RABEPK/RALB/ROCK1/SNAP29/SNX3/STX12/STX16/STX17/STX1A/STX2/STX4/STX5/STX6/STX7/STX8/STXBP1/STXBP2/STXBP3/SYT1/SYTL2/TPRG1L/USO1/VAMP3/VAPB/VMP1/VPS11/VTI1B/YKT6	66
GO:0006903	vesicle targeting	58/8854	66/18614	6.64627e-12	2.49196e-10	1.83728e-10	AP1AR/AP1M2/ARFGAP2/ARFGAP3/C17orf75/CEP19/CLASP2/CSNK1D/CUL3/EXOC1/EXOC2/EXOC3/EXOC4/EXOC5/EXOC6/EXOC6B/EXOC7/FAM91A1/GBF1/KLHL12/NLGN1/PDCD6/PEF1/PREB/PSEN1/SAR1A/SAR1B/SCRIB/SEC16A/SEPTIN5/SNAP23/SNAP29/STARD3/STARD3NL/TBC1D23/TFG/TMED10/TMED2/TMED9/TRAPPC1/TRAPPC10/TRAPPC11/TRAPPC12/TRAPPC13/TRAPPC2/TRAPPC2B/TRAPPC2L/TRAPPC3/TRAPPC4/TRAPPC5/TRAPPC6A/TRAPPC6B/TRAPPC8/TRAPPC9/TRIP11/WDR11/WIPI1…	58
GO:0002200	somatic diversification of immune receptors	55/8854	78/18614	3.30829e-05	0.000317016	0.00023373	ADAR/APLF/ATAD5/CD40/CLCF1/CTNNBL1/CYREN/DCAF1/ERCC1/EXO1/EXOSC3/EXOSC6/HMCES/HMGB1/HMGB2/HSPD1/IL27RA/LEF1/LIG4/MAD2L2/MCM3AP/MLH1/MSH2/MSH3/MSH6/NBN/NDFIP1/NHEJ1/NSD2/PARP3/PAXIP1/PMS2/POLB/POLQ/PRKDC/RAG1/RIF1/RNF168/RNF8/SAMHD1/SHLD1/SHLD2/SLC15A4/STAT6/SUPT6H/SWAP70/TCF3/TFRC/TGFB1/THOC1/TNFSF4/TP53BP1/UNG/XRCC4/YY1	55
GO:0033059	cellular pigmentation	48/8854	64/18614	7.00861e-06	7.9856e-05	5.88765e-05	ANKRD27/AP1B1/AP1G1/AP1M1/AP1S1/AP1S2/AP1S3/AP3B1/AP3D1/AP3S1/AP3S2/APOE/ARL6/BBS2/BBS4/BBS5/BBS7/BCL2/BLOC1S1/BLOC1S2/BLOC1S4/BLOC1S5/BLOC1S6/CD63/DCTN1/DCTN2/DTNBP1/HPS1/HPS3/HPS4/HPS5/MKKS/MREG/MYO5A/MYO7A/PMEL/RAB11A/RAB11B/RAB1A/RAB27A/RAB29/RAB32/RAB38/SHROOM3/SNAPIN/VPS33A/VPS33B/ZEB2	48
GO:0048524	positive regulation of viral process	47/8854	64/18614	2.26423e-05	0.000228514	0.000168479	ADAR/ATG12/ATG5/AXL/CCL5/CD74/CNOT7/DDB1/DDX3X/DHX9/FMR1/FURIN/HACD3/HMGB1/IFIT1/KPNA2/LARP1/LGALS1/MDFIC/P4HB/PDE12/PKN2/PPARA/PPIA/PPID/PPIE/PPIH/RAB7A/RAD23A/RSF1/SMPD1/SRPK1/SRPK2/STAU1/STOM/TARBP2/TMEM250/TMEM39A/TOP2A/TOP2B/TRIM11/TRIM21/TSG101/TYRO3/VAPB/VPS37B/VPS4A	47
GO:0019068	virion assembly	32/8854	36/18614	2.29627e-07	3.79708e-06	2.79953e-06	APOE/CHMP1A/CHMP1B/CHMP2A/CHMP2B/CHMP3/CHMP4A/CHMP4B/CHMP4C/CHMP5/CHMP6/CHMP7/DDX6/LRSAM1/MVB12A/PC/PDCD6IP/RAB1A/RAB1B/RAB43/SNF8/SPCS1/TSG101/USP6NL/VPS28/VPS37A/VPS37B/VPS37C/VPS37D/VPS4A/VPS4B/VTA1	32
GO:0061842	microtubule organizing center localization	26/8854	32/18614	9.3835e-05	0.000818866	0.000603736	AKAP9/ASPM/AURKA/BICD2/CEP83/DLGAP5/DYNC1LI2/EZR/FHOD1/GPSM2/IFT20/INTS13/KIF5B/MAD2L1/MISP/NDEL1/NIN/NUBP1/PAFAH1B1/PARD3/RANBP2/SPOUT1/SUN1/SUN2/SYNE2/TBCCD1	26
GO:0019076	viral release from host cell	25/8854	29/18614	1.75129e-05	0.000180937	0.000133401	ARL8B/CAV2/CHMP1A/CHMP1B/CHMP2A/CHMP2B/CHMP3/CHMP4A/CHMP4B/CHMP4C/CHMP5/CHMP6/CHMP7/DDB1/IST1/PC/PPIA/PPID/RAB7A/TRIM25/TSG101/VAPA/VPS37B/VPS4A/VPS4B	25
GO:0019082	viral protein processing	25/8854	32/18614	0.000404847	0.00287223	0.00211765	CANX/CSNK1A1/EDEM2/FURIN/FUT8/GALNT1/GSK3A/GSK3B/MAN1B1/MAN2A1/MGAT1/MGAT2/MGAT4B/MGAT4C/MGAT5/PARP10/PARP16/PARP9/PRMT1/SPCS1/SPCS3/ST3GAL3/ST3GAL4/ST6GALNAC3/ST6GALNAC4	25
GO:0046755	viral budding	24/8854	27/18614	8.36528e-06	9.38221e-05	6.91734e-05	CHMP1A/CHMP1B/CHMP2A/CHMP2B/CHMP3/CHMP4A/CHMP4B/CHMP4C/CHMP5/CHMP6/CHMP7/LRSAM1/MVB12A/PDCD6IP/SNF8/TSG101/VPS28/VPS37A/VPS37B/VPS37C/VPS37D/VPS4A/VPS4B/VTA1	24
GO:1904874	positive regulation of telomerase RNA localization to Cajal body	15/8854	15/18614	1.43481e-05	0.000152691	0.000112577	CCT2/CCT3/CCT4/CCT5/CCT6A/CCT7/CCT8/DKC1/NAF1/NHP2/NOP10/RUVBL1/RUVBL2/SHQ1/TCP1	15
