# Supplementary material for: SARS-CoV-2 nonstructural protein 1 suppresses host transcription by reducing RNA polymerase II levels
Source: iScience. 2025 Nov 26;28(12):114233. doi: 10.1016/j.isci.2025.114233 (PMC12741407; doi:10.1016/j.isci.2025.114233)
Supplement: Table S3. Enriched GO biological process terms of DEGs detected by the level of nascent RNA, related to Figure 4 [file mmc6.xlsx]

## Sheet: DownDEG.Level2
Table. S3 Enriched GO biological process terms of DEGs detected by the level of nascent RNA.
ID	Description	GeneRatio	BgRatio	pvalue	p.adjust	qvalue	geneID	Count
GO:0032259	methylation	156/5217	365/18614	8.61892e-10	2.72703e-08	2.21053e-08	ALKBH8/ARID4B/ARMT1/ASH2L/ATF7IP/ATPSCKMT/BCDIN3D/BEND3/BRCA1/BTG1/CARM1/CBLL1/CHTOP/CLNS1A/CMTR1/COMT/COPRS/COQ3/COQ5/CSKMT/CTCF/CTNNB1/CTR9/CXXC1/CYP1A1/DIMT1/DNMT1/DPH5/DPY30/EEF1AKMT4/EEF2KMT/EHMT2/ETF1/EZH2/FAM98A/FAM98B/FBL/FBLL1/FDXACB1/FTSJ3/GATAD2A/GSPT1/GTPBP3/H1-2/H1-5/HCFC1/HELLS/HENMT1/HSD17B10/ICMT/KANSL2/KANSL3/KMT5A/LARP7/LCMT1/LMNA/MBD3/MCRS1/MEN1/MEPCE/METTL1/METTL14/METTL15/MET…	156
GO:0019058	viral life cycle	131/5217	320/18614	3.73906e-07	7.37095e-06	5.97489e-06	ADAR/ANPEP/APOBEC3C/ARL8B/ATG16L2/ATG5/BANF1/BCL2/BSG/CAV1/CAV2/CCNK/CD55/CD81/CDK1/CHMP1A/CHMP1B/CHMP2A/CHMP2B/CHMP3/CHMP4B/CHMP4C/CHMP5/CHMP6/CHMP7/CIITA/CLDN1/CNOT7/CTBP1/CTBP2/CTSB/CTSL/DAG1/DDX6/DEK/DYNLT1/EEF1A1/F11R/FAM111A/GSN/HACD3/HMGB1/HSP90AB1/HSPA1A/HSPA1B/HSPA8/HTATSF1/HYAL2/ICAM1/IFI16/IFIH1/IFIT1/IFIT5/IFITM2/IFITM3/ISG15/ISG20/IST1/ITGA5/ITGB1/JPT2/KPNA2/KPNA3/LAMP1/LAMTOR5/LDLR/…	131
GO:0006457	protein folding	127/5217	220/18614	1.86178e-20	3.10035e-18	2.51314e-18	AHSA1/AIP/ANP32E/ARL2/B2M/BAG1/BAG2/BAG3/BAG4/BAG5/CALR/CANX/CCDC47/CCT2/CCT3/CCT4/CCT5/CCT6A/CCT7/CCT8/CHCHD4/CHORDC1/CLPX/CLU/CSNK2A1/CWC27/DFFA/DNAJA1/DNAJA2/DNAJB1/DNAJB11/DNAJB4/DNAJB6/DNAJC1/DNAJC18/DNAJC19/DNAJC2/DNAJC7/DNLZ/ERO1A/ERP29/FKBP1A/FKBP2/FKBP4/FKBP5/FKBP8/FKBP9/FUT10/GRN/GRPEL1/GRPEL2/HSP90AA1/HSP90AB1/HSP90B1/HSPA13/HSPA14/HSPA1A/HSPA1B/HSPA1L/HSPA2/HSPA4/HSPA5/HSPA6/HSPA8/HSP…	127
GO:0051321	meiotic cell cycle	125/5217	284/18614	4.87989e-09	1.38475e-07	1.12248e-07	ACTR3/ANAPC10/ANAPC11/ANAPC13/ANAPC15/ANAPC16/ANAPC5/ASPM/AURKA/BAG6/BRCA2/BRIP1/BUB1/BUB1B/BUB3/C9orf78/CALR/CCNA1/CCNB1IP1/CCNB2/CCNE2/CDC20/CDC23/CDC25A/CDC25B/CDC25C/CDC26/CDC27/CDK2/CENPC/CENPS/CENPX/CKS2/EHMT2/EME1/ESPL1/EXO1/FANCA/FANCD2/FBXO43/FBXO5/FIGNL1/FZR1/GTF2B/H2AX/HSPA2/INCENP/ING2/KIF18A/KLHDC3/MARF1/MASTL/MLH1/MND1/MNS1/MSH5/MSH6/MYH9/NBN/NCAPD2/NCAPD3/NCAPH/NCAPH2/NDC1/NDC80/NE…	125
GO:0044403	biological process involved in symbiotic interaction	119/5217	313/18614	7.22438e-05	0.000857708	0.000695258	ALYREF/ANPEP/ARL8B/BCL2L1/BECN1/BSG/CAV1/CAV2/CCNK/CD55/CD81/CDC42/CDK1/CDK9/CFL1/CHMP1A/CHMP1B/CHMP2A/CHMP2B/CHMP3/CHMP4B/CHMP4C/CHMP5/CHMP6/CHMP7/CIITA/CLDN1/CTSB/CTSL/DAG1/DYNLT1/EEF1A1/EXOC2/F11R/F2RL1/FASN/GAPDH/GSN/HDAC1/HMGB1/HSP90AB1/HSPA1A/HSPA1B/HSPA8/HSPD1/HYAL2/ICAM1/IFIT1/IFITM2/IFITM3/IST1/ITGA5/ITGB1/JPT2/KPNA3/LAMP1/LDLR/LEF1/LGALS1/LY6E/MYD88/NECTIN1/NECTIN2/NECTIN4/NUCKS1/NUP153…	119
GO:1903046	meiotic cell cycle process	90/5217	215/18614	8.28846e-06	0.00011993	9.72155e-05	ACTR3/ASPM/AURKA/BAG6/BRCA2/BRIP1/BUB1/BUB1B/C9orf78/CALR/CCNA1/CCNB1IP1/CCNB2/CCNE2/CDC20/CDC25A/CDC25B/CDC25C/CENPC/CENPS/CENPX/CKS2/EHMT2/EME1/ESPL1/FANCA/FANCD2/FBXO43/FBXO5/FIGNL1/FZR1/GTF2B/HSPA2/INCENP/ING2/KIF18A/KLHDC3/MARF1/MASTL/MLH1/MND1/MSH5/MSH6/MYH9/NCAPD2/NCAPD3/NCAPH/NCAPH2/NDC1/NDC80/NUF2/P3H4/PLCB1/PLK1/PPP2R1A/PSMC3IP/PSMD13/PTTG1/RAD1/RAD21/RAD51/RAD51AP1/RAD51B/RAD51C/RAD54B…	90
GO:0098727	maintenance of cell number	71/5217	181/18614	0.000702952	0.00645614	0.00523334	ACTB/ACTL6A/ARID4B/ASPM/BCL7A/BCL7B/BCL7C/BMPR1A/BRMS1/BRMS1L/CNOT1/CNOT2/CNOT3/CTNNB1/CTR9/DDX6/DPF2/EIF4E/ELAVL1/ESRRB/EZH2/FANCC/FANCD2/FUT10/GNL3/HDAC1/HDAC2/ING2/KAT2A/KLF4/LEO1/LOXL2/LRP5/LSM1/MED17/MED21/MED27/MED30/MED6/MED7/METTL14/MTF2/NKAP/PAF1/PAX8/PELO/PHF19/RAF1/RBBP4/RBBP7/RBPJ/RIF1/RTF1/SAP130/SAP30/SAP30L/SAV1/SFRP1/SIN3A/SINHCAF/SMARCD1/SMARCE1/SMC1A/SMC3/SRRT/SS18/TAF5L/TEAD4/T…	71
GO:0019827	stem cell population maintenance	70/5217	177/18614	0.00058485	0.00544255	0.00441172	ACTB/ACTL6A/ARID4B/ASPM/BCL7A/BCL7B/BCL7C/BMPR1A/BRMS1/BRMS1L/CNOT1/CNOT2/CNOT3/CTNNB1/CTR9/DDX6/DPF2/EIF4E/ELAVL1/ESRRB/FANCC/FANCD2/FUT10/GNL3/HDAC1/HDAC2/ING2/KAT2A/KLF4/LEO1/LOXL2/LRP5/LSM1/MED17/MED21/MED27/MED30/MED6/MED7/METTL14/MTF2/NKAP/PAF1/PAX8/PELO/PHF19/RAF1/RBBP4/RBBP7/RBPJ/RIF1/RTF1/SAP130/SAP30/SAP30L/SAV1/SFRP1/SIN3A/SINHCAF/SMARCD1/SMARCE1/SMC1A/SMC3/SRRT/SS18/TAF5L/TEAD4/TRIM8/…	70
GO:0019080	viral gene expression	44/5217	100/18614	0.000445298	0.00424374	0.00343998	ATG5/CANX/CDK9/CSDE1/DENR/DHX9/EDEM2/EIF3A/EIF3B/EIF3D/EIF3F/EIF3G/EIF3L/FUT8/GALNT1/GSK3A/GTF2B/HDAC1/IFITM3/LARP7/LEF1/MDFIC/MGAT1/MGAT2/MGAT5/NUCKS1/PCBP2/PRMT1/PSMC3/PTBP1/RRP1B/SNW1/SPCS3/SSB/ST3GAL3/ST3GAL4/ST6GAL1/TAF11/TARBP2/TARDBP/TFAP4/TRIM21/TRIM8/ZNF639	44
GO:0002200	somatic diversification of immune receptors	38/5217	78/18614	8.255e-05	0.000962019	0.000779812	ADAR/ATAD5/CLCF1/CTNNBL1/CYREN/DCAF1/ERCC1/EXO1/EXOSC6/HMCES/HMGB1/HMGB2/HSPD1/IL27RA/LEF1/MAD2L2/MLH1/MSH2/MSH6/NBN/NDFIP1/NHEJ1/NSD2/PAXIP1/PMS2/POLQ/RIF1/RNF8/SHLD1/SHLD2/SLC15A4/SWAP70/TCF3/TFRC/THOC1/UNG/XRCC4/YY1	38
GO:0006903	vesicle targeting	31/5217	66/18614	0.000799495	0.00710562	0.00575981	AP1AR/ARFGAP2/C17orf75/CEP19/CSNK1D/EXOC1/EXOC2/EXOC4/EXOC5/KLHL12/PDCD6/PEF1/PREB/PSEN1/SAR1A/SCRIB/SNAP23/SNAP29/STARD3/STARD3NL/TFG/TMED10/TMED2/TMED9/TRAPPC1/TRAPPC2B/TRAPPC3/TRAPPC4/TRAPPC5/TRAPPC9/YKT6	31
GO:0033059	cellular pigmentation	30/5217	64/18614	0.00100497	0.00838476	0.00679668	ANKRD27/AP1G1/AP1M1/AP1S1/AP3B1/AP3D1/AP3S2/BBS4/BBS5/BCL2/BLOC1S1/BLOC1S2/BLOC1S4/BLOC1S5/CD63/DCTN1/DCTN2/DTNBP1/HPS4/HPS5/MKKS/MREG/RAB11A/RAB11B/RAB1A/RAB27A/RAB32/SNAPIN/VPS33A/VPS33B	30
GO:0019068	virion assembly	21/5217	36/18614	0.000133166	0.00145392	0.00117855	CHMP1A/CHMP1B/CHMP2A/CHMP2B/CHMP3/CHMP4B/CHMP4C/CHMP5/CHMP6/CHMP7/DDX6/MVB12A/RAB1A/RAB1B/RAB43/TSG101/VPS28/VPS37C/VPS37D/VPS4B/VTA1	21
GO:0019076	viral release from host cell	19/5217	29/18614	2.89486e-05	0.000371576	0.000301199	ARL8B/CAV2/CHMP1A/CHMP1B/CHMP2A/CHMP2B/CHMP3/CHMP4B/CHMP4C/CHMP5/CHMP6/CHMP7/IST1/PPIA/PPID/RAB7A/TSG101/VAPA/VPS4B	19
GO:0046755	viral budding	17/5217	27/18614	0.000159716	0.00171593	0.00139093	CHMP1A/CHMP1B/CHMP2A/CHMP2B/CHMP3/CHMP4B/CHMP4C/CHMP5/CHMP6/CHMP7/MVB12A/TSG101/VPS28/VPS37C/VPS37D/VPS4B/VTA1	17
GO:1904874	positive regulation of telomerase RNA localization to Cajal body	15/5217	15/18614	5.09822e-09	1.44025e-07	1.16746e-07	CCT2/CCT3/CCT4/CCT5/CCT6A/CCT7/CCT8/DKC1/NAF1/NHP2/NOP10/RUVBL1/RUVBL2/SHQ1/TCP1	15
GO:0019081	viral translation	13/5217	18/18614	0.00012483	0.00137617	0.00111553	ATG5/CSDE1/DENR/DHX9/EIF3A/EIF3B/EIF3D/EIF3F/EIF3G/EIF3L/PCBP2/PTBP1/SSB	13
GO:0075522	IRES-dependent viral translational initiation	9/5217	11/18614	0.000327195	0.00322506	0.00261423	CSDE1/DENR/EIF3A/EIF3B/EIF3D/EIF3F/PCBP2/PTBP1/SSB	9
