# Supplementary material for: SARS-CoV-2 nonstructural protein 1 suppresses host transcription by reducing RNA polymerase II levels
Source: iScience. 2025 Nov 26;28(12):114233. doi: 10.1016/j.isci.2025.114233 (PMC12741407; doi:10.1016/j.isci.2025.114233)
Supplement: Table S4. Enriched KEGG pathways of DEGs detected by the level of nascent RNA, related to Figure 4 [file mmc7.xlsx]

## Sheet: Nascent DEG KEGG
Table S4. Enriched KEGG pathways of DEGs detected by the level of nascent RNA.
ID	Description	GeneRatio	BgRatio	pvalue	p.adjust	qvalue	geneID	Count
hsa04110	Cell cycle	104/2666	158/9447	4.6358e-23	3.99837e-21	2.63508e-21	ANAPC10/ANAPC11/ANAPC13/ANAPC15/ANAPC16/ANAPC5/AURKB/BUB1/BUB1B/BUB3/CCNA1/CCNA2/CCNB1/CCNB2/CCND1/CCND2/CCND3/CCNE2/CDC20/CDC23/CDC25A/CDC25B/CDC25C/CDC26/CDC27/CDC45/CDC6/CDC7/CDCA5/CDK1/CDK2/CDK4/CDK7/CDKN1A/CDKN2A/CDKN2C/CDKN2D/CDT1/CHEK1/CHEK2/CUL1/DBF4/DBF4B/E2F1/E2F2/ESCO2/ESPL1/FBXO5/FZR1/GADD45A/HDAC1/HDAC2/KNL1/MAD2L1/MAD2L1BP/MAD2L2/MCM2/MCM3/MCM4/MCM5/MCM6/MCM7/MTBP/NDC80/ORC1/ORC3/OR…	104
hsa04141	Protein processing in endoplasmic reticulum	105/2666	172/9447	1.41378e-19	8.12922e-18	5.35747e-18	ATF4/ATXN3/BAG1/BAG2/BAK1/BAX/BCAP31/BCL2/CALR/CANX/CAPN1/CUL1/DAD1/DDIT3/DDOST/DERL1/DERL2/DERL3/DNAJA1/DNAJA2/DNAJB1/DNAJB11/DNAJC1/EDEM2/EIF2S1/ERLEC1/ERO1A/ERP29/FBXO6/GANAB/HERPUD1/HSP90AA1/HSP90AB1/HSP90B1/HSPA1A/HSPA1B/HSPA1L/HSPA5/HSPA6/HSPA8/HSPBP1/HSPH1/HYOU1/LMAN1/LMAN2/MAGT1/MAN1A1/MAPK8/MBTPS2/NFE2L2/NSFL1C/OSTC/P4HB/PDIA3/PDIA4/PDIA6/PLAA/PPP1R15A/PREB/PRKCSH/RAD23A/RAD23B/RBX1/RNF1…	105
hsa00190	Oxidative phosphorylation	84/2666	138/9447	8.29397e-16	3.17936e-14	2.09532e-14	ATP5F1A/ATP5F1B/ATP5F1C/ATP5F1D/ATP5MC1/ATP5MC2/ATP5MC3/ATP5ME/ATP5MF/ATP5MG/ATP5PB/ATP5PD/ATP5PF/ATP5PO/ATP6AP1/ATP6V0A2/ATP6V0C/ATP6V0D1/ATP6V0E1/ATP6V0E2/ATP6V1A/ATP6V1B2/ATP6V1C1/ATP6V1D/ATP6V1E1/ATP6V1E2/ATP6V1F/ATP6V1G1/ATP6V1H/COX15/COX4I1/COX5A/COX5B/COX6A1/COX6B1/COX6C/COX7A2/COX7A2L/COX7B/COX7C/COX8A/CYC1/CYCS/NDUFA1/NDUFA12/NDUFA13/NDUFA2/NDUFA4/NDUFA5/NDUFA6/NDUFA7/NDUFA8/NDUFA9/NDUFA…	84
hsa03050	Proteasome	39/2666	46/9447	1.7693e-15	6.1041e-14	4.02284e-14	ADRM1/POMP/PSMA1/PSMA2/PSMA3/PSMA4/PSMA5/PSMA6/PSMA7/PSMB1/PSMB10/PSMB2/PSMB3/PSMB4/PSMB5/PSMB6/PSMB7/PSMB8/PSMC1/PSMC2/PSMC3/PSMC4/PSMC5/PSMC6/PSMD1/PSMD12/PSMD13/PSMD14/PSMD2/PSMD3/PSMD4/PSMD6/PSMD7/PSMD8/PSMD9/PSME1/PSME2/PSME3/SEM1	39
hsa03030	DNA replication	31/2666	36/9447	6.35372e-13	1.99276e-11	1.3133e-11	DNA2/FEN1/LIG1/MCM2/MCM3/MCM4/MCM5/MCM6/MCM7/PCNA/POLA1/POLA2/POLD1/POLD2/POLD3/POLE/POLE2/POLE3/POLE4/PRIM1/PRIM2/RFC1/RFC2/RFC3/RFC4/RFC5/RNASEH2A/RPA1/RPA2/RPA3/SSBP1	31
hsa03420	Nucleotide excision repair	43/2666	63/9447	4.33613e-11	1.15074e-09	7.58384e-10	CDK7/CETN2/DDB2/ERCC1/ERCC3/GTF2H2/GTF2H3/LIG1/MNAT1/PCNA/POLD1/POLD2/POLD3/POLE/POLE2/POLE3/POLE4/POLR2A/POLR2B/POLR2C/POLR2D/POLR2E/POLR2F/POLR2G/POLR2H/POLR2I/POLR2J/POLR2J3/POLR2K/POLR2L/POLR2M/RAD23A/RAD23B/RBX1/RFC1/RFC2/RFC3/RFC4/RFC5/RPA1/RPA2/RPA3/XPC	43
hsa04714	Thermogenesis	112/2666	235/9447	1.23924e-10	2.88541e-09	1.9016e-09	ACSL1/ACSL3/ACSL4/ACTB/ACTG1/ACTL6A/ADCY3/ATF2/ATP5F1A/ATP5F1B/ATP5F1C/ATP5F1D/ATP5MC1/ATP5MC2/ATP5MC3/ATP5ME/ATP5MF/ATP5MG/ATP5PB/ATP5PD/ATP5PF/ATP5PO/BMP8B/CNR1/COA1/COA3/COA4/COA6/COA7/COX15/COX16/COX20/COX4I1/COX5A/COX5B/COX6A1/COX6B1/COX6C/COX7A2/COX7A2L/COX7B/COX7C/COX8A/CPT2/CREB3/CREB3L1/CREB3L4/CYC1/GNAS/GRB2/HRAS/LIPE/MLST8/NDUFA1/NDUFA12/NDUFA13/NDUFA2/NDUFA4/NDUFA5/NDUFA6/NDUFA7/NDUFA…	112
hsa03410	Base excision repair	33/2666	44/9447	1.51528e-10	3.26733e-09	2.1533e-09	ADPRS/APEX1/APTX/FEN1/HMGB1/LIG1/MBD4/MPG/MUTYH/NEIL2/NEIL3/NTHL1/PARP1/PARP2/PARP4/PCNA/POLD1/POLD2/POLD3/POLE/POLE2/POLE3/POLE4/RFC1/RFC2/RFC3/RFC4/RFC5/SMUG1/TDG/TDP1/UNG/XRCC1	33
hsa03013	Nucleocytoplasmic transport	62/2666	108/9447	1.68319e-10	3.41588e-09	2.2512e-09	AAAS/ALYREF/CSE1L/DDX19B/EEF1A1/EEF1A2/EIF4A3/GLE1/IPO11/IPO5/IPO7/KPNA1/KPNA2/KPNA3/MAGOH/MAGOHB/NCBP2/NDC1/NMD3/NUP107/NUP153/NUP155/NUP205/NUP210/NUP35/NUP37/NUP43/NUP50/NUP54/NUP58/NUP62/NUP85/NUP93/NXF1/NXT1/NXT2/PHAX/PNN/PYM1/RAE1/RAN/RBM8A/RNPS1/SAP18/SEC13/SEH1L/SNUPN/SRRM1/SUMO1/SUMO2/SUMO3/THOC1/THOC3/THOC5/THOC7/TMEM33/TNPO2/TNPO3/UBE2I/UPF1/XPO7/XPOT	62
hsa03440	Homologous recombination	31/2666	41/9447	3.90223e-10	7.47928e-09	4.92914e-09	BABAM1/BABAM2/BARD1/BLM/BRCA1/BRCA2/BRCC3/BRIP1/EME1/NBN/PALB2/POLD1/POLD2/POLD3/RAD51/RAD51B/RAD51C/RAD54B/RAD54L/RBBP8/RPA1/RPA2/RPA3/SEM1/SSBP1/TOP3A/TOP3B/TOPBP1/UIMC1/XRCC2/XRCC3	31
hsa01200	Carbon metabolism	64/2666	117/9447	1.3302e-09	2.18533e-08	1.44022e-08	ACAT1/ACAT2/ACO1/ACO2/ADH5/ADPGK/ALDOA/CAT/CS/DLAT/DLD/DLST/ECHS1/ENO1/FH/G6PD/GAPDH/GCSH/GLUD1/GLYCTK/GOT1/GOT2/GPI/GPT2/H6PD/HK1/IDH1/IDH2/IDH3A/IDH3G/IDNK/MDH1/MDH2/ME2/MMUT/OGDH/PCCB/PDHA1/PDHB/PFKL/PFKP/PGAM1/PGD/PGK1/PGLS/PGP/PHGDH/PKM/PRPS1/PRPS2/PSAT1/PSPH/RPIA/SDHA/SDHB/SDHD/SHMT1/SHMT2/SUCLA2/SUCLG1/SUCLG2/TALDO1/TKT/TPI1	64
hsa00020	Citrate cycle (TCA cycle)	24/2666	30/9447	5.48235e-09	8.59732e-08	5.66597e-08	ACLY/ACO1/ACO2/CS/DLAT/DLD/DLST/FH/IDH1/IDH2/IDH3A/IDH3G/MDH1/MDH2/OGDH/PCK2/PDHA1/PDHB/SDHA/SDHB/SDHD/SUCLA2/SUCLG1/SUCLG2	24
hsa03020	RNA polymerase	25/2666	34/9447	5.29584e-08	7.30827e-07	4.81643e-07	POLR1B/POLR1C/POLR1D/POLR1E/POLR2A/POLR2B/POLR2C/POLR2D/POLR2E/POLR2F/POLR2G/POLR2H/POLR2I/POLR2J/POLR2J3/POLR2K/POLR2L/POLR2M/POLR3B/POLR3C/POLR3F/POLR3G/POLR3GL/POLR3H/POLR3K	25
hsa03430	Mismatch repair	19/2666	23/9447	8.90751e-08	1.18196e-06	7.78957e-07	EXO1/LIG1/MLH1/MSH2/MSH6/PCNA/PMS2/POLD1/POLD2/POLD3/RFC1/RFC2/RFC3/RFC4/RFC5/RPA1/RPA2/RPA3/SSBP1	19
hsa03060	Protein export	23/2666	31/9447	1.39749e-07	1.75831e-06	1.15879e-06	BAG6/GET1/GET3/GET4/HSPA5/OXA1L/SEC11A/SEC61A1/SEC61B/SEC61G/SEC62/SGTA/SPCS2/SPCS3/SRP14/SRP19/SRP54/SRP68/SRP9/SRPRA/SRPRB/TMEM208/UBL4A	23
hsa04115	p53 signaling pathway	42/2666	75/9447	3.82941e-07	4.40382e-06	2.90229e-06	BAX/BCL2/BCL2L1/BID/CASP3/CASP8/CCNB1/CCNB2/CCND1/CCND2/CCND3/CCNE2/CCNG1/CD82/CDK1/CDK2/CDK4/CDKN1A/CDKN2A/CHEK1/CHEK2/CYCS/DDB2/EI24/FAS/GADD45A/GORAB/GTSE1/PERP/PIDD1/PMAIP1/RCHY1/RRM2/RRM2B/SERPINE1/SESN2/SHISA5/SIAH1/SIVA1/STEAP3/TNFRSF10A/TP73	42
hsa03018	RNA degradation	43/2666	78/9447	5.03447e-07	5.60288e-06	3.69252e-06	BTG1/BTG3/C1D/CNOT1/CNOT10/CNOT2/CNOT3/CNOT6/CNOT7/CNOT8/CNOT9/DCP1B/DCPS/DDX6/DIS3/ENO1/EXOSC10/EXOSC2/EXOSC4/EXOSC5/EXOSC6/EXOSC7/EXOSC8/EXOSC9/HSPA9/HSPD1/LSM1/LSM2/LSM3/LSM4/LSM5/LSM6/LSM7/MPHOSPH6/PABPC4/PATL1/PFKL/PFKP/PNLDC1/PNPT1/TOB2/XRN2/ZCCHC7	43
hsa00900	Terpenoid backbone biosynthesis	18/2666	23/9447	8.89249e-07	9.31119e-06	6.13643e-06	ACAT1/ACAT2/CHURC1-FNTB/DHDDS/FDPS/FNTB/GGPS1/HMGCR/HMGCS1/ICMT/IDI1/MVD/MVK/NUS1/PCYOX1/PMVK/RCE1/ZMPSTE24	18
hsa05203	Viral carcinogenesis	90/2666	205/9447	9.06097e-07	9.31119e-06	6.13643e-06	ACTN1/ACTN4/ATF2/ATF4/ATP6V0D1/BAD/BAK1/BAX/CASP3/CASP8/CCNA1/CCNA2/CCND1/CCND2/CCND3/CCNE2/CDC20/CDC42/CDK1/CDK2/CDK4/CDKN1A/CDKN2A/CHEK1/CREB3/CREB3L1/CREB3L4/GRB2/GSN/GTF2A1/GTF2A2/GTF2B/GTF2E1/GTF2E2/GTF2H2/GTF2H3/H2BC12/H2BC17/H4C14/H4C2/H4C3/HDAC1/HDAC11/HDAC2/HDAC4/HLA-A/HLA-B/HLA-C/HLA-E/HNRNPK/HRAS/IKBKG/IRF7/KAT2A/MAPK1/MAPK3/MRPS18B/NRAS/PIK3CA/PIK3R2/PIK3R3/PKM/PMAIP1/PRKACA/PRKACB/PS…	90
hsa03040	Spliceosome	103/2666	242/9447	9.17624e-07	9.31119e-06	6.13643e-06	ALYREF/BCAS2/BUD31/CCDC12/CDC40/CDC5L/CHERP/CRNKL1/CTNNBL1/CWC15/DDX23/DDX46/DHX15/DHX16/DHX8/EFTUD2/EIF4A3/FUS/HNRNPA1/HNRNPA1L2/HNRNPC/HNRNPK/HNRNPM/HNRNPU/HSPA1A/HSPA1B/HSPA1L/HSPA6/HSPA8/ISY1/ISY1-RAB43/LSM2/LSM3/LSM4/LSM5/LSM6/LSM7/MAGOH/MAGOHB/NCBP2/PCBP1/PHF5A/PLRG1/PPIH/PPIL1/PQBP1/PRPF18/PRPF19/PRPF3/PRPF31/PRPF38B/PRPF4/PRPF40B/PRPF6/PRPF8/PUF60/RBM22/RBM8A/RBMX/SART1/SF3A1/SF3A2/SF3A3/…	103
hsa04140	Autophagy - animal	77/2666	169/9447	9.62198e-07	9.48452e-06	6.25067e-06	ATG10/ATG101/ATG13/ATG14/ATG16L2/ATG2A/ATG3/ATG4A/ATG4C/ATG4D/ATG5/BAD/BCL2/BCL2L1/BECN1/CALCOCO2/CAMKK2/CTSB/CTSD/CTSL/DDIT4/EIF2S1/GABARAP/GABARAPL1/GORASP2/HIF1A/HMGB1/HRAS/IGBP1/LAMP1/LAMP2/MAP1LC3B/MAP1LC3B2/MAP2K1/MAP2K2/MAPK1/MAPK3/MAPK8/MLST8/MTMR14/NBR1/NRAS/NRBF2/PIK3CA/PIK3R2/PIK3R3/PIK3R4/PPP2CA/PPP2CB/PRKAA1/PRKACA/PRKACB/PRKCD/PRKCQ/RAB1A/RAB7A/RAB8A/RAF1/RHEB/RPS27A/RRAGA/RRAGC/RRA…	77
hsa04144	Endocytosis	106/2666	252/9447	1.25669e-06	1.20433e-05	7.93698e-06	ACTR3/ACTR3B/AP2A1/AP2M1/AP2S1/ARAP1/ARF1/ARF4/ARF5/ARF6/ARFGAP2/ARPC1A/ARPC1B/ARPC2/ARPC3/ARPC4/ARPC5/ARPC5L/ARRB2/BIN1/CAPZA1/CAPZA2/CAPZB/CAV1/CAV2/CDC42/CHMP1A/CHMP1B/CHMP2A/CHMP2B/CHMP3/CHMP4B/CHMP4C/CHMP5/CHMP6/CHMP7/CLTA/CLTC/CYTH2/DNM2/EHD1/EHD4/GIT1/GRK4/GRK6/HLA-A/HLA-B/HLA-C/HLA-E/HRAS/HSPA1A/HSPA1B/HSPA1L/HSPA6/HSPA8/IST1/KIF5B/LDLR/MVB12A/PIP5K1A/PML/PRKCZ/RAB10/RAB11A/RAB11B/RAB22A/…	106
hsa00510	N-Glycan biosynthesis	33/2666	56/9447	1.42861e-06	1.33208e-05	8.77894e-06	ALG1/ALG10/ALG11/ALG14/ALG3/ALG5/ALG6/ALG9/B4GALT1/B4GALT2/B4GALT3/DAD1/DDOST/DHRSX/DOLK/DOLPP1/DPAGT1/DPM1/DPM2/FUT8/GANAB/MAGT1/MAN1A1/MGAT1/MGAT2/MGAT5/OSTC/RPN1/RPN2/SRD5A3/ST6GAL1/STT3A/TMEM258	33
hsa05100	Bacterial invasion of epithelial cells	42/2666	78/9447	1.58139e-06	1.43573e-05	9.46203e-06	ACTB/ACTG1/ACTR3/ACTR3B/ARPC1A/ARPC1B/ARPC2/ARPC3/ARPC4/ARPC5/ARPC5L/CAV1/CAV2/CD2AP/CDC42/CLTA/CLTC/CRK/CRKL/CTNNA1/CTNNB1/DNM2/ELMO2/ILK/ITGA5/ITGB1/MAD2L2/MET/PIK3CA/PIK3R2/PIK3R3/PXN/RAC1/RHOA/RHOG/SEPTIN11/SEPTIN2/SEPTIN8/SEPTIN9/VCL/WASF1/WASF2	42
hsa04218	Cellular senescence	71/2666	157/9447	3.52015e-06	3.11398e-05	2.05223e-05	CALM1/CALM2/CALM3/CAPN1/CCNA1/CCNA2/CCNB1/CCNB2/CCND1/CCND2/CCND3/CCNE2/CDC25A/CDK1/CDK2/CDK4/CDKN1A/CDKN2A/CHEK1/CHEK2/E2F1/E2F2/EIF4EBP1/ETS1/FBXW11/FOXM1/GADD45A/HIPK2/HLA-A/HLA-B/HLA-C/HLA-E/HRAS/LIN37/LIN52/LIN54/LIN9/MAP2K1/MAP2K2/MAPK1/MAPK3/MCU/MYBL2/NBN/NRAS/PIK3CA/PIK3R2/PIK3R3/PPID/PPP1CA/PPP1CB/PPP1CC/PPP3R1/RAD1/RAD9A/RAF1/RB1/RBBP4/RBL1/RELA/RHEB/RRAS/RRAS2/SERPINE1/SLC25A4/SLC25A5/…	71
hsa01230	Biosynthesis of amino acids	40/2666	75/9447	3.83442e-06	3.30718e-05	2.17956e-05	ACO1/ACO2/ALDH18A1/ALDOA/ASNS/BCAT1/BCAT2/CBS/CS/CTH/ENO1/GAPDH/GLUL/GOT1/GOT2/GPT2/IDH1/IDH2/IDH3A/IDH3G/MAT2B/PFKL/PFKP/PGAM1/PGK1/PHGDH/PKM/PRPS1/PRPS2/PSAT1/PSPH/PYCR1/PYCR2/PYCR3/RPIA/SHMT1/SHMT2/TALDO1/TKT/TPI1	40
hsa03082	ATP-dependent chromatin remodeling	56/2666	117/9447	4.55761e-06	3.74375e-05	2.46728e-05	ACTB/ACTG1/ACTL6A/ACTR5/ACTR6/ACTR8/BAZ1B/BCL7A/BCL7B/BCL7C/BRD8/C17orf49/CDK2AP1/CDK2AP2/CHRAC1/DPF2/GATAD2A/H2AC14/H2AC16/H2AC17/H2AC20/H2AX/H2AZ1/H2AZ2/HDAC1/HDAC2/ING3/INO80B/INO80C/INO80E/KAT5/MACROH2A2/MBD3/MCRS1/MEAF6/MORF4L1/MORF4L2/MRGBP/MTA2/PHF6/POLE3/RBBP4/RBBP7/RUVBL1/RUVBL2/SMARCA5/SMARCC2/SMARCD1/SMARCD2/SMARCE1/SS18/TFPT/UCHL5/VPS72/YEATS4/YY1	56
hsa04120	Ubiquitin mediated proteolysis	65/2666	142/9447	5.4716e-06	4.39e-05	2.89318e-05	ANAPC10/ANAPC11/ANAPC13/ANAPC15/ANAPC16/ANAPC5/BIRC2/BIRC3/BRCA1/CDC20/CDC23/CDC26/CDC27/CDC34/CUL1/CUL2/DDB2/ELOB/ELOC/FBXW11/FZR1/KEAP1/MID1/NHLRC1/PIAS1/PIAS4/PML/PRPF19/RBX1/RCHY1/RNF7/RPS27A/SAE1/SIAH1/SKP1/SKP2/UBA1/UBA3/UBA52/UBB/UBC/UBE2A/UBE2B/UBE2C/UBE2D1/UBE2D2/UBE2D3/UBE2D4/UBE2E2/UBE2E3/UBE2G1/UBE2I/UBE2J2/UBE2L3/UBE2L6/UBE2M/UBE2N/UBE2Q1/UBE2Q2/UBE2R2/UBE2S/UBE2Z/UBOX5/WWP2/XIAP	65
hsa04210	Apoptosis	63/2666	137/9447	6.31049e-06	4.948e-05	3.26092e-05	ACTB/ACTG1/ATF4/BAD/BAK1/BAX/BCL2/BCL2L1/BID/BIRC2/BIRC3/BIRC5/CAPN1/CASP2/CASP3/CASP7/CASP8/CTSB/CTSC/CTSD/CTSL/CTSZ/CYCS/DAXX/DDIT3/DFFA/DFFB/DIABLO/EIF2S1/ENDOG/FADD/FAS/GADD45A/HRAS/HTRA2/IKBKG/LMNA/LMNB1/LMNB2/MAP2K1/MAP2K2/MAPK1/MAPK3/MAPK8/NOL3/NRAS/PARP1/PARP2/PARP4/PIDD1/PIK3CA/PIK3R2/PIK3R3/PMAIP1/RAF1/RELA/TNFRSF10A/TRADD/TRAF2/TUBA1A/TUBA1B/TUBA1C/XIAP	63
hsa04142	Lysosome	61/2666	133/9447	9.76341e-06	7.48528e-05	4.93309e-05	ACP2/AGA/AP1G1/AP1M1/AP1S1/AP3B1/AP3D1/AP3M2/AP3S2/AP4B1/AP4M1/ARSG/ASAH1/ATP6AP1/ATP6V0A2/ATP6V0C/ATP6V0D1/ATP6V1H/CD164/CD63/CD68/CLN3/CLTA/CLTC/CTNS/CTSB/CTSC/CTSD/CTSL/CTSZ/DNASE2/GAA/GALC/GGA1/GLA/GLB1/GM2A/GNS/GUSB/HEXB/HGSNAT/HYAL2/LAMP1/LAMP2/LAPTM4A/LAPTM4B/LGMN/LIPA/LITAF/M6PR/NAGA/NAGLU/NAGPA/NCOA7/NEU1/NPC2/PLA2G15/PPT1/PSAP/SCARB2/SUMF1	61
hsa01232	Nucleotide metabolism	43/2666	85/9447	1.00967e-05	7.57252e-05	4.99059e-05	ADK/ADSL/ADSS2/AK1/AK4/AK5/AK6/APRT/CANT1/CMPK1/CTPS1/DCK/DCTD/DCTPP1/DGUOK/DTYMK/DUT/GMPR2/GMPS/GUK1/HPRT1/IMPDH2/NME1/NME1-NME2/NME2/NME3/NME6/NME7/NT5C2/NT5C3A/NT5C3B/NT5E/NT5M/NTPCR/PNP/RRM1/RRM2/RRM2B/TK1/TYMS/UCK1/UCK2/UPP1	43
hsa04114	Oocyte meiosis	63/2666	139/9447	1.12552e-05	8.26176e-05	5.44482e-05	ADCY3/ANAPC10/ANAPC11/ANAPC13/ANAPC15/ANAPC16/ANAPC5/AURKA/BUB1/CALM1/CALM2/CALM3/CAMK2G/CCNB1/CCNB2/CCNE2/CDC20/CDC23/CDC25C/CDC26/CDC27/CDK1/CDK2/CUL1/ESPL1/FBXO43/FBXO5/FBXW11/MAD2L1/MAD2L2/MAP2K1/MAPK1/MAPK3/PKMYT1/PLK1/PPP1CA/PPP1CB/PPP1CC/PPP2CA/PPP2CB/PPP2R1A/PPP2R1B/PPP2R5D/PPP2R5E/PPP3R1/PRKACA/PRKACB/PTTG1/RBX1/SGO1/SKP1/SMC1A/SMC1B/SMC3/SPDYA/SPDYE3/STAG3/YWHAB/YWHAE/YWHAG/YWHAH/YWHAQ/…	63
hsa04215	Apoptosis - multiple species	21/2666	32/9447	1.16113e-05	8.34565e-05	5.50011e-05	BAK1/BAX/BCL2/BCL2L1/BECN1/BID/BIRC2/BIRC3/BIRC5/BOK/CASP3/CASP7/CASP8/CYCS/DIABLO/FADD/HTRA2/MAPK8/NGFR/PMAIP1/XIAP	21
hsa01210	2-Oxocarboxylic acid metabolism	21/2666	33/9447	2.34519e-05	0.000165121	0.000108821	ACO1/ACO2/BCAT1/BCAT2/BCKDHA/CS/DBT/DHTKD1/DLAT/DLD/DLST/GOT1/GOT2/GPT2/IDH1/IDH2/IDH3A/IDH3G/OGDH/PDHA1/PDHB	21
hsa01240	Biosynthesis of cofactors	67/2666	154/9447	3.11242e-05	0.000214757	0.000141533	ADSL/ADSS2/AFMID/AK1/AK4/AK5/AK6/AKR1A1/ALAS1/ALDH1B1/ALDH2/ALDH3A2/BCAT1/BCAT2/CMPK1/COASY/COQ2/COQ3/COQ5/COQ7/COX15/CPOX/CTPS1/DHFR/DHFR2/DHODH/DLD/EPRS1/FECH/FLAD1/GCLM/GGH/GMPPA/GUSB/LIAS/LIPT2/MAT2B/MMAB/MOCS2/MPI/MTHFD1/MTHFD1L/MTHFD2/NADK/NFS1/NME1/NME1-NME2/NME2/NME3/NME6/NME7/PDXP/PNPO/PPCDC/PSAT1/PTS/RDH11/RFK/SHMT1/SHMT2/SPR/TPK1/UGDH/UGP2/UMPS/VKORC1/VKORC1L1	67
hsa05171	Coronavirus disease - COVID-19	95/2666	238/9447	5.49568e-05	0.000371767	0.000245009	ADAM17/ADAR/C5/CGAS/FAU/IFIH1/IFNAR1/IKBKG/IRAK1/ISG15/MAPK1/MAPK3/MAPK8/MYD88/NLRP3/PIK3CA/PIK3R2/PIK3R3/RELA/RPL10/RPL12/RPL13/RPL13A/RPL14/RPL15/RPL17/RPL17-C18orf32/RPL18/RPL18A/RPL19/RPL22L1/RPL23A/RPL24/RPL26/RPL26L1/RPL27/RPL28/RPL29/RPL3/RPL30/RPL31/RPL32/RPL34/RPL35/RPL35A/RPL36/RPL36A/RPL36A-HNRNPH2/RPL36AL/RPL37A/RPL39/RPL4/RPL41/RPL5/RPL6/RPL7/RPL7A/RPL8/RPL9/RPLP0/RPLP1/RPLP2/RPS10/R…	95
hsa03022	Basal transcription factors	25/2666	44/9447	6.32495e-05	0.000419636	0.000276556	CDK7/ERCC3/GTF2A1/GTF2A2/GTF2B/GTF2E1/GTF2E2/GTF2F1/GTF2F2/GTF2H2/GTF2H3/MNAT1/TAF11/TAF12/TAF13/TAF3/TAF4B/TAF5/TAF5L/TAF6/TAF7/TAF9/TAF9B/TBP/TBPL1	25
hsa00062	Fatty acid elongation	18/2666	28/9447	7.48199e-05	0.000487035	0.000320975	ACAA2/ACOT1/ACOT2/ACOT7/ECHS1/ELOVL1/ELOVL2/ELOVL4/ELOVL5/HACD3/HADH/HADHA/HADHB/HSD17B12/MBLAC2/PPT1/TECR/THEM4	18
hsa04216	Ferroptosis	24/2666	42/9447	7.81449e-05	0.000499259	0.000329031	ACSL1/ACSL3/ACSL4/ATG5/FTH1/FTL/GCLM/GPX4/LPCAT3/MAP1LC3B/MAP1LC3B2/NCOA4/PCBP1/PCBP2/PRNP/SAT1/SLC39A14/SLC39A8/SLC3A2/SLC7A11/STEAP3/TFRC/VDAC2/VDAC3	24
hsa03083	Polycomb repressive complex	40/2666	83/9447	8.4103e-05	0.00052371	0.000345145	AURKB/BCORL1/CBX2/CBX3/CBX7/CBX8/CSNK2B/DCAF7/E2F6/EZH2/FBRSL1/HCFC1/HDAC1/HDAC2/L3MBTL2/L3MBTL3/MAX/MTF2/PCGF3/PCGF5/PHC2/PHF1/PHF19/RBBP4/RBBP7/RNF2/RYBP/SCML1/SCML2/SKP1/SUZ12/TEX10/TFDP1/UBE2D1/UBE2D2/UBE2D3/UBE2D4/USP16/WDR5/YY1	40
hsa01212	Fatty acid metabolism	30/2666	57/9447	8.5008e-05	0.00052371	0.000345145	ACAA2/ACAT1/ACAT2/ACSF3/ACSL1/ACSL3/ACSL4/CBR4/CPT2/ECHS1/ELOVL1/ELOVL2/ELOVL4/ELOVL5/FADS1/FADS2/FASN/HACD3/HADH/HADHA/HADHB/HSD17B12/HSD17B4/HSD17B8/HTD2/MCAT/PPT1/SCD/SCD5/TECR	30
hsa05211	Renal cell carcinoma	35/2666	70/9447	9.00813e-05	0.000545229	0.000359327	ARAF/BAD/CDC42/CDKN1A/CRK/CRKL/CUL2/EGLN2/ELOB/ELOC/ETS1/FH/GRB2/HIF1A/HRAS/MAP2K1/MAP2K2/MAPK1/MAPK3/MET/NRAS/PAK2/PAK4/PIK3CA/PIK3R2/PIK3R3/PRCC/PTPN11/RAC1/RAF1/RAP1A/RAP1B/RBX1/SLC2A1/VEGFA	35
hsa00100	Steroid biosynthesis	14/2666	20/9447	0.000124804	0.000729784	0.000480956	CEL/CYP51A1/DHCR24/DHCR7/EBP/FDFT1/HSD17B7/LBR/LIPA/MSMO1/NSDHL/SC5D/SOAT1/SQLE	14
hsa00240	Pyrimidine metabolism	30/2666	58/9447	0.000128944	0.000741431	0.000488632	CANT1/CMPK1/CTPS1/DCK/DCTD/DCTPP1/DHODH/DTYMK/DUT/NME1/NME1-NME2/NME2/NME3/NME6/NME7/NT5C2/NT5C3A/NT5C3B/NT5E/NT5M/NUDT2/RRM1/RRM2/RRM2B/TK1/TYMS/UCK1/UCK2/UMPS/UPP1	30
hsa05220	Chronic myeloid leukemia	37/2666	77/9447	0.000165405	0.000935485	0.000616521	ARAF/BAD/BAK1/BAX/BCL2L1/CCND1/CDK4/CDKN1A/CDKN2A/CRK/CRKL/CTBP1/CTBP2/DDB2/E2F1/E2F2/GAB2/GADD45A/GRB2/HDAC1/HDAC2/HRAS/IKBKG/MAP2K1/MAP2K2/MAPK1/MAPK3/NRAS/PIK3CA/PIK3R2/PIK3R3/PTPN11/RAF1/RB1/RELA/SMAD4/TGFBR1	37
hsa04146	Peroxisome	39/2666	83/9447	0.000202375	0.00112612	0.000742157	ABCD1/ACOT8/ACSL1/ACSL3/ACSL4/AMACR/BAAT/CAT/CRAT/CROT/DHRS4/ECH1/ECI2/FAR2/HACL1/HMGCL/HSD17B4/IDH1/IDH2/MPV17L2/MVK/NUDT12/PEX10/PEX11B/PEX11G/PEX12/PEX14/PEX16/PEX19/PEX3/PEX5L/PHYH/PMVK/PRDX1/PRDX5/PXMP4/SLC25A17/SOD1/SOD2	39
hsa04962	Vasopressin-regulated water reabsorption	24/2666	44/9447	0.000209682	0.00114826	0.000756747	ADCY3/ARHGDIA/CREB3/CREB3L1/CREB3L4/DCTN1/DCTN2/DCTN4/DCTN5/DCTN6/DYNC1I2/DYNC1LI1/DYNC2LI1/DYNLL1/DYNLL2/GNAS/PRKACA/PRKACB/RAB11A/RAB11B/RAB5A/RAB5B/RAB5C/STX4	24
hsa00630	Glyoxylate and dicarboxylate metabolism	19/2666	32/9447	0.000219495	0.00118322	0.000779786	ACAT1/ACAT2/ACO1/ACO2/AFMID/CAT/CS/DLD/GCSH/GLUL/GLYCTK/HYI/MDH1/MDH2/MMUT/PCCB/PGP/SHMT1/SHMT2	19
hsa01250	Biosynthesis of nucleotide sugars	21/2666	37/9447	0.000248522	0.00131908	0.000869325	CMAS/FPGT/GALK1/GFPT1/GFPT2/GMPPA/GNE/GNPNAT1/GPI/HK1/MPI/NAGK/NANP/NANS/PGM2/PGM3/TGDS/UAP1/UGDH/UGP2/UXS1	21
hsa03015	mRNA surveillance pathway	46/2666	103/9447	0.000252347	0.00131909	0.000869329	ALYREF/CLP1/CPSF3/CPSF4/CSTF1/CSTF2/CSTF2T/DDX19B/EIF4A3/ETF1/FIP1L1/FUS/GLE1/GSPT1/HBS1L/MAGOH/MAGOHB/NCBP2/NUDT21/NXF1/NXT1/NXT2/PABPC4/PELO/PNN/PPP1CA/PPP1CB/PPP1CC/PPP2CA/PPP2CB/PPP2R1A/PPP2R1B/PPP2R3B/PPP2R3C/PPP2R5D/PPP2R5E/PYM1/RBM8A/RNGTT/RNMT/RNPS1/SAP18/SRRM1/SSU72/TARDBP/UPF1	46
hsa00030	Pentose phosphate pathway	18/2666	31/9447	0.000471035	0.00242548	0.00159849	ALDOA/DERA/G6PD/GLYCTK/GPI/H6PD/IDNK/PFKL/PFKP/PGD/PGLS/PGM2/PRPS1/PRPS2/RPIA/SHPK/TALDO1/TKT	18
hsa00513	Various types of N-glycan biosynthesis	23/2666	44/9447	0.00063778	0.0032358	0.00213252	ALG1/ALG11/ALG14/ALG3/ALG9/B4GALT1/B4GALT2/B4GALT3/DAD1/DDOST/FUT8/HEXB/HEXD/MAGT1/MAN1A1/MGAT1/MGAT2/OSTC/RPN1/RPN2/ST3GAL3/STT3A/TMEM258	23
hsa05210	Colorectal cancer	39/2666	87/9447	0.000661513	0.00330757	0.00217981	APPL1/ARAF/AXIN1/BAD/BAK1/BAX/BCL2/BIRC5/CASP3/CCND1/CDKN1A/CTNNB1/CYCS/DDB2/GADD45A/GRB2/HRAS/LEF1/MAP2K1/MAP2K2/MAPK1/MAPK3/MAPK8/MLH1/MSH2/MSH6/NRAS/PIK3CA/PIK3R2/PIK3R3/PMAIP1/RAC1/RAC3/RAF1/RALA/RALB/RHOA/SMAD4/TGFBR1	39
hsa00270	Cysteine and methionine metabolism	26/2666	52/9447	0.000705315	0.00347166	0.00228796	ADI1/AHCY/AMD1/APIP/BCAT1/BCAT2/CBS/CTH/DNMT1/ENOPH1/GCLM/GOT1/GOT2/LDHA/LDHB/MAT2B/MDH1/MDH2/MPST/MRI1/MTAP/PHGDH/PSAT1/SMS/SRM/TST	26
hsa01040	Biosynthesis of unsaturated fatty acids	16/2666	27/9447	0.000714457	0.00347166	0.00228796	ACOT1/ACOT2/ACOT7/BAAT/ELOVL1/ELOVL2/ELOVL4/ELOVL5/FADS1/FADS2/HACD3/HSD17B12/HSD17B4/SCD/SCD5/TECR	16
hsa04136	Autophagy - other	18/2666	32/9447	0.000794444	0.00374471	0.00246791	ATG10/ATG101/ATG13/ATG2A/ATG3/ATG4A/ATG4C/ATG4D/ATG5/BECN1/GABARAP/GABARAPL1/IGBP1/MLST8/PIK3R4/PPP2CA/PPP2CB/WIPI2	18
hsa05216	Thyroid cancer	20/2666	37/9447	0.000818395	0.00376462	0.00248103	BAK1/BAX/CCDC6/CCND1/CDKN1A/CTNNB1/DDB2/GADD45A/HRAS/LEF1/MAP2K1/MAP2K2/MAPK1/MAPK3/NCOA4/NRAS/PAX8/RXRA/TFG/TPM3	20
hsa00970	Aminoacyl-tRNA biosynthesis	31/2666	66/9447	0.000888875	0.00403503	0.00265924	AARS1/AARS2/CARS1/DARS1/DARS2/EPRS1/FARS2/FARSA/GARS1/GATB/HARS2/IARS1/IARS2/KARS1/LARS1/LARS2/MARS1/NARS1/PARS2/QARS1/QRSL1/RARS1/RARS2/SARS1/SARS2/TARS1/TARS2/WARS1/WARS2/YARS1/YARS2	31
hsa05212	Pancreatic cancer	35/2666	77/9447	0.000901743	0.00404028	0.0026627	ARAF/BAD/BAK1/BAX/BCL2L1/BRCA2/CCND1/CDC42/CDK4/CDKN1A/CDKN2A/DDB2/E2F1/E2F2/GADD45A/IKBKG/MAP2K1/MAPK1/MAPK3/MAPK8/PIK3CA/PIK3R2/PIK3R3/RAC1/RAC3/RAD51/RAF1/RALA/RALB/RALBP1/RB1/RELA/SMAD4/TGFBR1/VEGFA	35
hsa00563	Glycosylphosphatidylinositol (GPI)-anchor biosynthesis	17/2666	30/9447	0.000990196	0.00437971	0.0028864	B3GALT4/DPM2/GPAA1/PGAP2/PGAP3/PIGA/PIGC/PIGF/PIGH/PIGK/PIGP/PIGQ/PIGS/PIGU/PIGV/PIGW/PIGX	17
hsa00280	Valine, leucine and isoleucine degradation	24/2666	48/9447	0.00111971	0.00484837	0.00319526	ACAA2/ACAT1/ACAT2/ACSF3/ALDH1B1/ALDH2/ALDH3A2/ALDH9A1/AUH/BCAT1/BCAT2/BCKDHA/DBT/DLD/ECHS1/HADH/HADHA/HADHB/HIBADH/HMGCL/HMGCS1/HSD17B10/MMUT/PCCB	24
hsa01524	Platinum drug resistance	34/2666	75/9447	0.00112426	0.00484837	0.00319526	BAD/BAK1/BAX/BCL2/BCL2L1/BID/BIRC2/BIRC3/BIRC5/BRCA1/CASP3/CASP8/CDKN1A/CDKN2A/CYCS/ERCC1/FADD/FAS/GSTO1/GSTP1/MAPK1/MAPK3/MGST1/MGST3/MLH1/MSH2/MSH6/PIK3CA/PIK3R2/PIK3R3/PMAIP1/SLC31A1/TOP2A/XIAP	34
hsa00520	Amino sugar and nucleotide sugar metabolism	20/2666	38/9447	0.00127354	0.00542433	0.00357485	FPGT/GALK1/GFPT1/GFPT2/GMPPA/GNE/GNPDA1/GNPDA2/GNPNAT1/GPI/HEXB/HK1/MPI/NAGK/PGM2/PGM3/UAP1/UGDH/UGP2/UXS1	20
hsa04217	Necroptosis	62/2666	159/9447	0.00200861	0.00845087	0.00556945	BAX/BCL2/BID/BIRC2/BIRC3/CAMK2G/CAPN1/CASP8/CHMP1A/CHMP1B/CHMP2A/CHMP2B/CHMP3/CHMP4B/CHMP4C/CHMP5/CHMP6/CHMP7/FADD/FAS/FTH1/FTL/GLUD1/GLUL/H2AC14/H2AC16/H2AC17/H2AC20/H2AX/H2AZ1/H2AZ2/HMGB1/HSP90AA1/HSP90AB1/IFNAR1/IFNGR1/IFNGR2/MACROH2A2/MAPK8/MLKL/NLRP3/PARP1/PGAM5/PPIA/PPID/PYGB/PYGL/PYGM/RNF103-CHMP3/SHARPIN/SLC25A4/SLC25A5/SLC25A6/TLR3/TNFRSF10A/TRADD/TRAF2/VDAC1/VDAC2/VDAC3/VPS4B/XIAP	62
hsa00620	Pyruvate metabolism	23/2666	47/9447	0.00203564	0.00846139	0.00557639	ACAT1/ACAT2/ACYP2/ADH5/AKR1A1/ALDH1B1/ALDH2/ALDH3A2/ALDH9A1/DLAT/DLD/FH/GLO1/HAGH/LDHA/LDHB/MDH1/MDH2/ME2/PCK2/PDHA1/PDHB/PKM	23
hsa00330	Arginine and proline metabolism	24/2666	50/9447	0.00228419	0.00938151	0.00618278	ALDH18A1/ALDH1B1/ALDH2/ALDH3A2/ALDH4A1/ALDH9A1/AMD1/CNDP2/GATM/GOT1/GOT2/LAP3/MAOA/NOS3/OAT/ODC1/P4HA2/PYCR1/PYCR2/PYCR3/SAT1/SMOX/SMS/SRM	24
